# Supplementary material for: Data on the radiometric survey over a kaolinitic terrain in Dahomey Basin, Nigeria
Source: Data Brief. 2018 Mar 26;18:814–22. doi: 10.1016/j.dib.2018.03.088 (PMC5996398; doi:10.1016/j.dib.2018.03.088)
Supplement: Supplementary file 2 — Supplementary material [file mmc1.xlsx]

## Sheet: Confidence Ellipse @ Ifonyinted
	Confidence Ellipse (Confidence level for Ellipse = 95%)
	The parameters are in the order: Uranium (U-238), Thorium (Th-232), Potassium (K-40), and Dose Rates (DR)
U-238	Th-232	EllipseX(1,2)	EllipseY(1,2)	K-40	EllipseX(1,3)	EllipseY(1,3)	DR	EllipseX(1,4)	EllipseY(1,4)	Th-232	U-238	EllipseX(2,1)	EllipseY(2,1)	K-40	EllipseX(2,3)	EllipseY(2,3)	DR	EllipseX(2,4)	EllipseY(2,4)	K-40	U-238	EllipseX(3,1)	EllipseY(3,1)	Th-232	EllipseX(3,2)	EllipseY(3,2)	DR	EllipseX(3,4)	EllipseY(3,4)	DR	U-238	EllipseX(4,1)	EllipseY(4,1)	Th-232	EllipseX(4,2)	EllipseY(4,2)	K-40	EllipseX(4,3)	EllipseY(4,3)
--	--	60.713	100.927	--	27.9858	248.346	--	36.4774	102.399	--	--	78.6732	105.887	--	70.1194	248.346	--	67.0358	102.399	--	--	86.9205	105.887	--	73.8077	100.927	--	75.6366	102.399	--	--	96.9165	105.887	--	77.7404	100.927	--	58.576	248.346
37.05	65.772	69.7152	100.553	187.8	38.4481	246.556	63.3825	47.9724	101.957	65.772	37.05	83.1079	105.128	187.8	78.8683	246.556	63.3825	78.2078	101.957	187.8	37.05	109.212	105.128	65.772	96.9919	100.553	63.3825	100.148	101.957	63.3825	37.05	99.5243	105.128	65.772	86.2601	100.553	187.8	69.7663	246.556
28.405	75.922	75.974	99.8052	156.5	46.2641	242.976	64.3879	56.3691	101.071	75.922	28.405	86.1912	103.609	156.5	85.1449	242.976	64.3879	86.2161	101.071	156.5	28.405	125.638	103.609	75.922	114.115	99.8052	64.3879	118.061	101.071	64.3879	28.405	100.928	103.609	75.922	92.1848	99.8052	156.5	77.8748	242.976
48.165	73.08	81.7588	98.6832	125.2	53.9666	237.606	69.9957	64.487	99.7427	73.08	48.165	89.041	101.332	125.2	91.1172	237.606	69.9957	93.8304	99.7427	125.2	48.165	141.639	101.332	73.08	130.826	98.6832	69.9957	135.389	99.7427	69.9957	48.165	101.863	101.332	73.08	97.6619	98.6832	125.2	85.6589	237.606
116.09	77.952	87.0937	97.1872	93.9	61.5825	230.446	101.224	72.3563	97.9716	77.952	116.09	91.6692	98.295	93.9	96.8083	230.446	101.224	101.08	97.9716	93.9	116.09	157.272	98.295	77.952	147.187	97.1872	101.224	152.193	97.9716	101.224	116.09	102.339	98.295	77.952	102.714	97.1872	93.9	93.148	230.446
43.225	77.14	91.931	95.3172	125.2	69.0584	221.496	70.2738	79.9173	95.7578	77.14	43.225	94.0521	94.499	125.2	102.173	221.496	70.2738	107.907	95.7578	125.2	43.225	172.424	94.499	77.14	163.078	95.3172	70.2738	168.348	95.7578	70.2738	43.225	102.338	94.499	77.14	107.297	95.3172	125.2	100.284	221.496
51.87	73.486	96.202	93.0732	156.5	76.3179	210.756	73.1595	87.0851	93.1012	73.486	51.87	96.1562	89.9439	156.5	107.144	210.756	73.1595	114.228	93.1012	156.5	51.87	186.929	89.9439	73.486	178.328	93.0732	73.1595	183.672	93.1012	73.1595	51.87	101.841	89.9439	73.486	111.344	93.0732	156.5	106.983	210.756
11.115	58.058	99.8255	90.4552	156.5	83.2702	198.226	46.1489	93.7586	90.0018	58.058	11.115	97.9412	84.6295	156.5	111.646	198.226	46.1489	119.943	90.0018	156.5	11.115	200.594	84.6295	58.058	192.735	90.4552	46.1489	197.95	90.0018	46.1489	11.115	100.818	84.6295	58.058	114.78	90.4552	156.5	113.148	198.226
24.7	62.524	102.707	87.4632	93.9	89.8102	183.906	52.1367	99.8207	86.4596	62.524	24.7	99.3609	78.556	93.9	115.588	183.906	52.1367	124.938	86.4596	93.9	24.7	213.191	78.556	62.524	206.064	87.4632	52.1367	210.933	86.4596	52.1367	24.7	99.2414	78.556	62.524	117.515	87.4632	93.9	118.663	183.906
34.58	68.208	104.737	84.0972	125.2	95.8143	167.796	61.1543	105.134	82.4747	68.208	34.58	100.361	71.7233	125.2	118.864	167.796	61.1543	129.076	82.4747	125.2	34.58	224.457	71.7233	68.208	218.041	84.0972	61.1543	222.326	82.4747	61.1543	34.58	97.0737	71.7233	68.208	119.444	84.0972	125.2	123.393	167.796
53.105	60.494	105.781	80.3572	62.6	101.134	149.896	62.0001	109.533	78.047	60.494	53.105	100.875	64.1314	62.6	121.348	149.896	62.0001	132.197	78.047	62.6	53.105	234.071	64.1314	60.494	228.332	80.3572	62.0001	231.779	78.047	62.0001	53.105	94.2722	64.1314	60.494	120.441	80.3572	62.6	127.178	149.896
43.225	76.734	105.673	76.2432	125.2	105.584	130.206	70.0306	112.812	73.1766	76.734	43.225	100.822	55.7803	125.2	122.879	130.206	70.0306	134.097	73.1766	125.2	43.225	241.636	55.7803	76.734	236.527	76.2432	70.0306	238.85	73.1766	70.0306	43.225	90.7829	55.7803	76.734	120.351	76.2432	125.2	129.815	130.206
53.105	98.252	104.198	71.7552	187.8	108.923	108.726	89.838	114.701	67.8633	98.252	53.105	100.095	46.67	187.8	123.253	108.726	89.838	134.511	67.8633	187.8	53.105	246.632	46.67	98.252	242.083	71.7552	89.838	242.967	67.8633	89.838	53.105	86.5354	46.67	98.252	118.966	71.7552	187.8	131.042	108.726
39.52	90.132	101.352	67.2672	31.3	110.733	87.2464	72.525	114.888	62.5501	90.132	39.52	98.6934	37.5597	31.3	122.318	87.2464	72.525	133.254	62.5501	31.3	39.52	248.345	37.5597	90.132	244.229	67.2672	72.525	243.456	62.5501	72.525	39.52	81.8434	37.5597	90.132	116.285	67.2672	31.3	130.604	87.2464
37.05	73.486	97.4989	63.1531	31.3	111.003	67.5565	61.4771	113.512	57.6797	73.486	37.05	96.7951	29.2086	31.3	120.271	67.5565	61.4771	130.582	57.6797	31.3	37.05	246.93	29.2086	73.486	243.096	63.1531	61.4771	240.606	57.6797	61.4771	37.05	77.1383	29.2086	73.486	112.649	63.1531	31.3	128.689	67.5565
58.045	76.734	92.8542	59.4131	62.6	109.974	49.6566	73.8817	110.843	53.252	76.734	58.045	94.5069	21.6167	62.6	117.319	49.6566	73.8817	126.759	53.252	62.6	58.045	242.908	21.6167	76.734	239.224	59.4131	73.8817	234.992	53.252	73.8817	58.045	72.4903	21.6167	76.734	108.264	59.4131	62.6	125.561	49.6566
54.34	59.682	87.5841	56.0471	93.9	107.832	33.5467	63.3574	107.087	49.2671	59.682	54.34	91.9107	14.784	93.9	113.622	33.5467	63.3574	121.989	49.2671	93.9	54.34	236.674	14.784	59.682	233.024	56.0471	63.3574	227.053	49.2671	63.3574	54.34	67.9534	14.784	59.682	103.285	56.0471	93.9	121.422	33.5467
40.755	65.366	81.8217	53.0551	31.3	104.724	19.2267	58.2286	102.409	45.7249	65.366	40.755	89.072	8.71047	31.3	109.305	19.2267	58.2286	116.433	45.7249	31.3	40.755	228.55	8.71047	65.366	224.83	53.0551	58.2286	217.141	45.7249	58.2286	40.755	63.5707	8.71047	65.366	97.8401	53.0551	31.3	116.433	19.2267
61.75	62.93	75.6776	50.4371	93.9	100.776	6.69681	68.5337	96.9471	42.6255	62.93	61.75	86.0452	3.39614	93.9	104.476	6.69681	68.5337	110.226	42.6255	93.9	61.75	218.799	3.39614	62.93	214.916	50.4371	68.5337	205.55	42.6255	68.5337	61.75	59.3782	3.39614	62.93	92.0328	50.4371	93.9	110.729	6.69681
50.635	67.396	69.2461	48.1931	125.2	96.0906	-4.04313	67.6679	90.8174	39.9689	67.396	50.635	82.8769	-1.159	125.2	99.2229	-4.04313	67.6679	103.484	39.9689	125.2	50.635	207.649	-1.159	67.396	203.518	48.1931	67.6679	192.528	39.9689	67.6679	50.635	55.4065	-1.159	67.396	85.9525	48.1931	125.2	104.424	-4.04313
		62.6085	46.3231		90.7601	-12.9931		84.1214	37.7551			79.607	-4.95495		93.6246	-12.9931		96.3061	37.7551			195.293	-4.95495		190.837	46.3231		178.292	37.7551			51.6819	-4.95495		79.6762	46.3231		97.6161	-12.9931
		55.8333	44.8271		84.8605	-20.1531		76.9443	35.984			76.2693	-7.99172		87.7462	-20.1531		88.7753	35.984			181.896	-7.99172		177.044	44.8271		163.023	35.984			48.2266	-7.99172		73.2687	44.8271		90.3899	-20.1531
		48.9683	43.7051		78.4453	-25.523		69.3454	34.6557			72.8874	-10.2693		81.6334	-25.523		80.9503	34.6557			167.572	-10.2693		162.258	43.7051		146.847	34.6557			45.0563	-10.2693		66.7753	43.7051		82.8029	-25.523
		41.9893	42.9571		71.4874	-29.103		61.2947	33.7702			69.4493	-11.7877		75.2632	-29.103		72.8016	33.7702			152.264	-11.7877		146.419	42.9571		129.701	33.7702			42.163	-11.7877		60.173	42.9571		74.8259	-29.103
		32.627	42.5831		61.4542	-30.893		49.9727	33.3274			64.8371	-12.5469		66.4675	-30.893		61.5594	33.3274			130.532	-12.5469		123.877	42.5831		105.574	33.3274			38.8102	-12.5469		51.3145	42.5831		63.7012	-30.893
		32.627	42.5831		61.4542	-30.893		49.9727	33.3274			64.8371	-12.5469		66.4675	-30.893		61.5594	33.3274			130.532	-12.5469		123.877	42.5831		105.574	33.3274			38.8102	-12.5469		51.3145	42.5831		63.7012	-30.893
		23.6248	42.9571		50.9919	-29.103		38.4776	33.7702			60.4024	-11.7877		57.7186	-29.103		50.3874	33.7702			108.241	-11.7877		100.692	42.9571		81.063	33.7702			36.2024	-11.7877		42.7947	42.9571		52.5108	-29.103
		17.366	43.7051		43.1759	-25.523		30.0809	34.6557			57.3191	-10.2693		51.4421	-25.523		42.3791	34.6557			91.8148	-10.2693		83.5696	43.7051		63.149	34.6557			34.799	-10.2693		36.87	43.7051		44.4023	-25.523
		11.5812	44.8271		35.4734	-20.1531		21.9629	35.984			54.4693	-7.99172		45.4698	-20.1531		34.7647	35.984			75.814	-7.99172		66.858	44.8271		45.8219	35.984			33.8635	-7.99172		31.393	44.8271		36.6183	-20.1531
		6.24626	46.3231		27.8575	-12.9931		14.0937	37.7551			51.8412	-4.95495		39.7786	-12.9931		27.5148	37.7551			60.1804	-4.95495		50.4973	46.3231		29.0173	37.7551			33.388	-4.95495		26.3406	46.3231		29.1292	-12.9931
		1.40904	48.1931		20.3816	-4.04313		6.53265	39.9689			49.4582	-1.159		34.4144	-4.04313		20.6877	39.9689			45.0288	-1.159		34.6066	48.1931		12.8623	39.9689			33.3882	-1.159		21.7583	48.1931		21.9933	-4.04313
		-2.86197	50.4371		13.1221	6.69681		-0.63509	42.6255			47.3542	3.39614		29.4425	6.69681		14.367	42.6255			30.5234	3.39614		19.3565	50.4371		-2.46187	42.6255			33.8862	3.39614		17.7108	50.4371		15.2937	6.69681
		-6.48551	53.0551		6.16981	19.2267		-7.30857	45.7249			45.5691	8.71047		24.9406	19.2267		8.65194	45.7249			16.8589	8.71047		4.94939	53.0551		-16.7399	45.7249			34.9083	8.71047		14.275	53.0551		9.12934	19.2267
		-9.36729	56.0471		-0.37016	33.5467		-13.3706	49.2671			44.1494	14.784		20.9988	33.5467		3.65758	49.2671			4.26145	14.784		-8.38004	56.0471		-29.7222	49.2671			36.4853	14.784		11.5402	56.0471		3.61465	33.5467
		-11.3967	59.4131		-6.37432	49.6566		-18.6839	53.252			43.1497	21.6167		17.7226	49.6566		-0.48108	53.252			-7.00387	21.6167		-20.3564	59.4131		-41.1158	53.252			38.653	21.6167		9.611	59.4131		-1.11594	49.6566
		-12.4407	63.1531		-11.6941	67.5565		-23.083	57.6797			42.6354	29.2086		15.2394	67.5565		-3.60161	57.6797			-16.618	29.2086		-30.6482	63.1531		-50.568	57.6797			41.4545	29.2086		8.61337	63.1531		-4.9007	67.5565
		-12.3332	67.2672		-16.1444	87.2464		-26.3617	62.5501			42.6883	37.5597		13.7075	87.2464		-5.50147	62.5501			-24.1831	37.5597		-38.8424	67.2672		-57.6396	62.5501			44.9438	37.5597		8.70433	67.2672		-7.538	87.2464
		-10.8577	71.7552		-19.4833	108.726		-28.2507	67.8633			43.4152	46.67		13.3341	108.726		-5.91611	67.8633			-29.1797	46.67		-44.3991	71.7552		-61.7564	67.8633			49.1913	46.67		10.089	71.7552		-8.76446	108.726
		-8.01232	76.2432		-21.2934	130.206		-28.4379	73.1766			44.8169	55.7803		14.2693	130.206		-4.65894	73.1766			-30.8926	55.7803		-46.5453	76.2432		-62.2454	73.1766			53.8833	55.7803		12.7699	76.2432		-8.32649	130.206
		-4.15891	80.3572		-21.563	149.896		-27.0624	78.047			46.7152	64.1314		16.3162	149.896		-1.98677	78.047			-29.4779	64.1314		-45.4121	80.3572		-59.3957	78.047			58.5884	64.1314		16.4056	80.3572		-6.41199	149.896
		0.48581	84.0972		-20.534	167.796		-24.3935	82.4747			49.0034	71.7233		19.2677	167.796		1.83586	82.4747			-25.455	71.7233		-41.5394	84.0972		-53.7816	82.4747			63.2364	71.7233		20.7912	84.0972		-3.28431	167.796
		5.75592	87.4632		-18.3916	183.906		-20.6374	86.4596			51.5996	78.556		22.9652	183.906		6.60643	86.4596			-19.2218	78.556		-35.3402	87.4632		-45.8424	86.4596			67.7733	78.556		25.7696	87.4632		0.85491	183.906
		11.5183	90.4552		-15.2843	198.226		-15.9594	90.0018			54.4383	84.6295		27.2816	198.226		12.1625	90.0018			-11.0973	84.6295		-27.146	90.4552		-35.9306	90.0018			72.156	84.6295		31.2147	90.4552		5.84394	198.226
		17.6624	93.0732		-11.3356	210.756		-10.497	93.1012			57.4651	89.9439		32.1112	210.756		18.369	93.1012			-1.34675	89.9439		-17.2323	93.0732		-24.3392	93.1012			76.3485	89.9439		37.0221	93.0732		11.5484	210.756
		24.0939	95.3172		-6.65062	221.496		-4.3674	95.7578			60.6335	94.499		37.364	221.496		25.1109	95.7578			9.80394	94.499		-5.83366	95.3172		-11.3179	95.7578			80.3202	94.499		43.1023	95.3172		17.8537	221.496
		30.7315	97.1872		-1.32013	230.446		2.32855	97.9716			63.9033	98.295		42.9623	230.446		32.2891	97.9716			22.1599	98.295		6.84747	97.1872		2.91806	97.9716			84.0448	98.295		49.3786	97.1872		24.661	230.446
		37.5067	98.6832		4.57946	237.606		9.50574	99.7427			67.2411	101.332		48.8408	237.606		39.8199	99.7427			35.5571	101.332		20.6406	98.6832		18.1874	99.7427			87.5001	101.332		55.7862	98.6832		31.8873	237.606
		44.3717	99.8052		10.9947	242.976		17.1046	101.071			70.623	103.609		54.9535	242.976		47.6449	101.071			49.8805	103.609		35.4264	99.8052		34.3631	101.071			90.6704	103.609		62.2796	99.8052		39.4742	242.976
		51.3507	100.553		17.9526	246.556		25.1553	101.957			74.061	105.128		61.3237	246.556		55.7936	101.957			65.1883	105.128		51.2653	100.553		51.5094	101.957			93.5637	105.128		68.8819	100.553		47.4513	246.556
		60.713	100.927		27.9858	248.346		36.4774	102.399			78.6732	105.887		70.1194	248.346		67.0358	102.399			86.9205	105.887		73.8077	100.927		75.6366	102.399			96.9165	105.887		77.7404	100.927		58.576	248.346
